# Supplementary material for: An Integrative Approach to Investigate the Mode of Action of (−)-Dendroparishiol in Bacterial Meningitis: Computer-Aided Estimation of Biological Activity and Network Pharmacology
Source: Int J Mol Sci. 2023 Apr 29;24(9):8072. doi: 10.3390/ijms24098072 (PMC10179348; doi:10.3390/ijms24098072)
Supplement: Supplementary file 1 [file ijms-24-08072-s001.zip]

Archive with 1 entries (1 files):
- ijms-2274754-supplementary.pdf
